# Supplementary material for: The Prevalence and Genetic Diversity of Porcine Circoviruses (PCVs) in Eastern China During 2010–2016 and 2023–2024
Source: Vet Sci. 2026 Jul 7;13(7):657. doi: 10.3390/vetsci13070657 (PMC13418248; doi:10.3390/vetsci13070657)
Supplement: Supplementary file 1 [file vetsci-13-00657-s001.zip]

Archive with 1 entries (1 files):
- vetsci-4412819-supplementary.pdf
